# Supplementary material for: Phytochemical, Morphological and Genetic Characterisation of Anacyclus pyrethrum var. depressus (Ball.) Maire and Anacyclus pyrethrum var. pyrethrum (L.) Link
Source: Molecules. 2023 Jul 13;28(14):5378. doi: 10.3390/molecules28145378 (PMC10385216; doi:10.3390/molecules28145378)
Supplement: Supplementary file 1 [file molecules-28-05378-s001.zip]

Archive with 1 entries (1 files):
- molecules-2412758-supplementary.pdf
